# Supplementary material for: WeavePop: a bioinformatics workflow to explore and analyze genomic variants of eukaryotic populations
Source: G3 (Bethesda). 2026 Feb 13;16(4):jkag039. doi: 10.1093/g3journal/jkag039 (PMC13042275; doi:10.1093/g3journal/jkag039)
Supplement: jkag039_Supplementary_Data [file jkag039_supplementary_data.zip]

Archive with 6 entries (6 files):
- Figure_S1_G3-2025-406398.pdf
- Figure_S2_G3-2025-406398.pdf
- Figure_S3_G3-2025-406398.pdf
- Figure_S4_G3-2025-406398.pdf
- Supplementary_Data_G3-2025-406398.docx
- supplementary_methods.docx
